# Supplementary material for: Antimicrobial Activity of 2-(Piperazin-1-yl)naphtho[2,3-d]thiazole-4,9-dione against Staphylococcus Strains
Source: Molecules. 2024 Mar 13;29(6):1277. doi: 10.3390/molecules29061277 (PMC10975047; doi:10.3390/molecules29061277)
Supplement: Supplementary file 1 [file molecules-29-01277-s001.zip]

Archive with 1 entries (1 files):
- molecules-2883474-supplementary.pdf
